# Supplementary material for: Antibody Response against SARS-CoV-2 after mRNA Vaccine in a Cohort of Hospital Healthy Workers Followed for 17 Months
Source: Vaccines (Basel). 2024 May 7;12(5):506. doi: 10.3390/vaccines12050506 (PMC11125999; doi:10.3390/vaccines12050506)
Supplement: Supplementary file 1 [file vaccines-12-00506-s001.zip]

Archive with 1 entries (1 files):
- vaccines-2958873-supplementary.xlsx
