# Supplementary material for: Antibody Response against SARS-CoV-2 after mRNA Vaccine in a Cohort of Hospital Healthy Workers Followed for 17 Months
Source: Vaccines (Basel). 2024 May 7;12(5):506. doi: 10.3390/vaccines12050506 (PMC11125999; doi:10.3390/vaccines12050506)
Supplement: Supplementary file 1 [file vaccines-12-00506-s001.zip › vaccines-2958873-supplementary.xlsx]

## Sheet: T0
Table S1: T0 Quantitative assay of Anti-Sars-CoV-2 Antibodies correlation analysis with the other time points (see figure 1) and the Hosptal Departments
Variable	Beta Coefficient	Standard Error	P value	95% C.I
T0	Reference	-	-	-
T1	4.09	0.22	P<0,01	(3.64, 4.53)
T2	7.55	0.17	P<0,01	(7.22, 7.89)
T3	6.93	0.16	P<0,01	(6.62, 7.25)
T4	6.4	0.16	P<0,01	(6.09, 6.71)
T5	9.31	0.15	P<0,01	(9.01, 9.6)
T6	9.03	0.16	P<0,01	(8.72, 9.34)
Age	-0.01	0	0.0004	(-0.02, -0.01)
F	Reference	-	-	-
M	-0.16	0.1	0.0544	(-0.36, 0.04)
Medical	Reference	-	-	-
Administrative	-0.34	0.09	0.0001	(-0.53, -0.16)
Emergency	1.08	0.39	0.0031	(0.31, 1.85)
Surgery	-0.35	0.12	0.0014	(-0.57, -0.12)

## Sheet: T1
Table S2: T1 Quantitative assay of Anti-Sars-CoV-2 Antibodies correlation analysis with the other time points (see figure 1) and the Hosptal Departments
Variable	Beta Coefficient	Standard Error	P value	95% C.I
T1	Reference	-	-	-
T0	-4.09	0.22	P<0,01	(-4.53, -3.64)
T2	3.47	0.2	P<0,01	(3.08, 3.86)
T3	2.85	0.19	P<0,01	(2.48, 3.22)
T4	2.32	0.19	P<0,01	(1.95, 2.69)
T5	5.22	0.18	P<0,01	(4.86, 5.58)
T6	4.95	0.19	P<0,01	(4.58, 5.32)
Age	-0.01	0	0.0004	(-0.02, -0.01)
F	Reference	-	-	-
M	-0.16	0.1	0.0544	(-0.36, 0.04)
Medical	Reference	-	-	-
Administrative	-0.34	0.09	0.0001	(-0.53, -0.16)
Emergency	1.08	0.39	0.0031	(0.31, 1.85)
Surgery	-0.35	0.12	0.0014	(-0.57, -0.12)

## Sheet: T2
Table S3: T2 Quantitative assay of Anti-Sars-CoV-2 Antibodies correlation analysis with the other time points (see figure 1) and the Hosptal Departments
Variable	Beta Coefficient	Standard Error	P value	95% C.I
T2	Reference	-	-	-
T1	-3.47	0.2	P<0,01	(-3.86, -3.08)
T0	-7.55	0.17	P<0,01	(-7.89, -7.22)
T3	-0.62	0.12	P<0,01	(-0.85, -0.39)
T4	-1.15	0.12	P<0,01	(-1.38, -0.92)
T5	1.75	0.11	P<0,01	(1.54, 1.96)
T6	1.48	0.12	P<0,01	(1.25, 1.71)
Age	-0.01	0	0.0004	(-0.02, -0.01)
F	Reference	-	-	-
M	-0.16	0.1	0.0544	(-0.36, 0.04)
Medical	Reference	-	-	-
Administrative	-0.34	0.09	0.0001	(-0.53, -0.16)
Emergency	1.08	0.39	0.0031	(0.31, 1.85)
Surgery	-0.35	0.12	0.0014	(-0.57, -0.12)

## Sheet: T3
Table S4: T3 Quantitative assay of Anti-Sars-CoV-2 Antibodies correlation analysis with the other time points (see figure 1) and the Hosptal Departments
Variable	Beta Coefficient	Standard Error	P value	95% C.I
T3	Reference	-	-	-
T2	0.62	0.12	P<0,01	(0.39, 0.85)
T1	-2.85	0.19	P<0,01	(-3.22, -2.48)
T0	-6.93	0.16	P<0,01	(-7.25, -6.62)
T4	-0.53	0.1	P<0,01	(-0.74, -0.33)
T5	2.37	0.09	P<0,01	(2.19, 2.55)
T6	2.1	0.11	P<0,01	(1.89, 2.3)
Age	-0.01	0	0.0004	(-0.02, -0.01)
F	Reference	-	-	-
M	-0.16	0.1	0.0544	(-0.36, 0.04)
Medical	Reference	-	-	-
Administrative	-0.34	0.09	0.0001	(-0.53, -0.16)
Emergency	1.08	0.39	0.0031	(0.31, 1.85)
Surgery	-0.35	0.12	0.0014	(-0.57, -0.12)

## Sheet: T4
Table S5: T4 Quantitative assay of Anti-Sars-CoV-2 Antibodies correlation analysis with the other time points (see figure 1) and the Hosptal Departments
Variable	Beta Coefficient	Standard Error	P value	95% C.I
T4	Reference	-	-	-
T3	0.53	0.1	P<0,01	(0.33, 0.74)
T2	1.15	0.12	P<0,01	(0.92, 1.38)
T1	-2.32	0.19	P<0,01	(-2.69, -1.95)
T0	-6.4	0.16	P<0,01	(-6.71, -6.09)
T5	2.9	0.09	P<0,01	(2.73, 3.08)
T6	2.63	0.1	P<0,01	(2.43, 2.83)
Age	-0.01	0	0.0004	(-0.02, -0.01)
F	Reference	-	-	-
M	-0.16	0.1	0.0544	(-0.36, 0.04)
Medical	Reference	-	-	-
Administrative	-0.34	0.09	0.0001	(-0.53, -0.16)
Emergency	1.08	0.39	0.0031	(0.31, 1.85)
Surgery	-0.35	0.12	0.0014	(-0.57, -0.12)

## Sheet: T5
Table S6: T5 Quantitative assay of Anti-Sars-CoV-2 Antibodies correlation analysis with the other time points (see figure 1) and the Hosptal Departments
Variable	Beta Coefficient	Standard Error	P value	95% C.I
T5	Reference	-	-	-
T4	-2.9	0.09	P<0,01	(-3.08, -2.73)
T3	-2.37	0.09	P<0,01	(-2.55, -2.19)
T2	-1.75	0.11	P<0,01	(-1.96, -1.54)
T1	-5.22	0.18	P<0,01	(-5.58, -4.86)
T0	-9.31	0.15	P<0,01	(-9.6, -9.01)
T6	-0.27	0.09	0.0012	(-0.45, -0.1)
Age	-0.01	0	0.0004	(-0.02, -0.01)
F	Reference	-	-	-
M	-0.16	0.1	0.0544	(-0.36, 0.04)
Medical	Reference	-	-	-
Administrative	-0.34	0.09	0.0001	(-0.53, -0.16)
Emergency	1.08	0.39	0.0031	(0.31, 1.85)
Surgery	-0.35	0.12	0.0014	(-0.57, -0.12)
